# Supplementary material for: Podocin and uPAR are good biomarkers in cases of Focal and segmental glomerulosclerosis in pediatric renal biopsies
Source: PLoS One. 2019 Jun 12;14(6):e0217569. doi: 10.1371/journal.pone.0217569 (PMC6561567; doi:10.1371/journal.pone.0217569)
Supplement: S1 File — (XLSX) [file pone.0217569.s001.xlsx]

## Sheet: Epidemiological data 
	Age (years)						Gender						Gender
	Control (n=15)	MCD (n=29)	FSGS (n=21)	Total of patients (n=50)			Control (n=15)	MCD (n=29)	FSGS (n=21)	Total of patients (n=50)			Control (n=15)	MCD (n=29)	FSGS (n=21)	Total of patients (n=50)
Mean	7.40	10.60	11.30	10.90		n Male	12	14	12	26		n White	Not informed	22	15	37
Standard deviation	4.30	4.60	4.90	4.70		n Female	3	15	9	24		n Non-White	Not informed	4	6	10
Median	7.00	12.00	12.00	12.00
Minimum	2.00	2.00	2.00	2.00
Maximum	14.00	17.00	18.00	18.00

## Sheet: Clinical and laboratorial data 
	Hypertension				Hematuria				Proteinuria (g/24h)				Creatinine (mg/dL)				Urea (mg/dL)				Albumin (g/dL)				Total cholesterol (mg/dL)				Glomerular filtration rate (ml/min/1.73m2)
	MCD	FSGS			MCD	FSGS			MCD	FSGS			MCD	FSGS			MCD	FSGS			MCD	FSGS			MCD	FSGS			MCD	FSGS
Yes	4	4		Yes	6	7		Mean	2.47	4.65		Mean	0.60	2.08		Mean	24.62	46.61		Mean	2.86	2.96		Mean	285.4	348.85		Mean	128.01	102.19
No	20	12		No	13	9		Standard deviation	2.86	3.97		Standard deviation	0.27	4.23		Standard deviation	6.89	50.55		Standard deviation	1.16	1.07		Standard deviation	106.03	165.46		Standard deviation	80.00	95.35
Not informed	5	5		Not informed	10	5		Median	1.05	4.10		Median	0.60	0.73		Median	23.45	30.00		Median	2.90	2.80		Median	264.00	305.50		Median	106.20	66.40
								Minimum	0.05	0.30		Minimum	0.10	0.16		Minimum	16.00	11.00		Minimum	0.80	0.80		Minimum	158.00	170.00		Minimum	55.90	3.70
								Maximum	10.8	15.00		Maximum	1.10	16.00		Maximum	38.00	208.00		Maximum	4.60	4.30		Maximum	510.40	678.00		Maximum	363.40	325.20

## Sheet: WT1
	Glomerular in situ expression of WT1
	Control	MCD	FSGS
Mean	3.80	1.74	1.64
Standard deviation	1.24	1.16	0.95
Median	3.71	1.55	1.51
Minimum	1.56	0.18	0.11
Maximum	5.54	4.22	3.53

## Sheet: Nephrin
	Glomerular in situ expression of Nephrin
	Control	MCD	FSGS
Mean	10.13	4.63	5.73
Standard deviation	2.89	2.79	3.22
Median	9.8	4.14	4.88
Minimum	5.0	1.08	1.93
Maximum	15.2	11.76	13.63

## Sheet: Podocin
	Glomerular in situ expression of Podocin
	Control	MCD	FSGS
Mean	9.58	8.38	8.27
Standard deviation	3.58	6.63	5.40
Median	9.00	7.00	6.50
Minimum	5.20	0.06	4.00
Maximum	17.40	25.00	23.00

## Sheet: uPAR
	Glomerular in situ expression of uPAR
	Control	MCD	FSGS
Mean	0.54	0.62	1.84
Standard deviation	0.37	0.51	1.45
Median	0.45	0.47	1.79
Minimum	0.13	0.06	0.19
Maximum	1.33	1.85	5.65

## Sheet: ROC curve - Podocin - MCD
ROC curve - Podocin
MCD Patients
Area under the ROC curve
Area	0.6707
Std. Error	0.08472
95% confidence interval	0.5046 to 0.8368
P value	0.07384
Cutoff point	Sensitivity%	95% CI	Specificity%	95% CI
< 0.9365	4.00	0,1012% to 20,35%	100.00	78,20% to 100,0%
< 1.500	8.00	0,9840% to 26,03%	100.00	78,20% to 100,0%
< 2.500	16.00	4,538% to 36,08%	100.00	78,20% to 100,0%
< 3.500	24.00	9,356% to 45,13%	100.00	78,20% to 100,0%
< 4.500	36.00	17,97% to 57,48%	100.00	78,20% to 100,0%
< 5.100	40.00	21,13% to 61,33%	100.00	78,20% to 100,0%
< 5.400	40.00	21,13% to 61,33%	93.33	68,05% to 99,83%
< 5.800	40.00	21,13% to 61,33%	86.67	59,54% to 98,34%
< 6.420	48.00	27,80% to 68,69%	86.67	59,54% to 98,34%
< 6.920	52.00	31,31% to 72,20%	86.67	59,54% to 98,34%
< 7.241	60.00	38,67% to 78,87%	86.67	59,54% to 98,34%
< 7.591	60.00	38,67% to 78,87%	80.00	51,91% to 95,67%
< 7.750	60.00	38,67% to 78,87%	73.33	44,90% to 92,21%
< 7.950	60.00	38,67% to 78,87%	66.67	38,38% to 88,18%
< 8.550	60.00	38,67% to 78,87%	60.00	32,29% to 83,66%
< 9.002	64.00	42,52% to 82,03%	53.33	26,59% to 78,73%
< 9.502	64.00	42,52% to 82,03%	46.67	21,27% to 73,41%
< 10.45	68.00	46,50% to 85,05%	46.67	21,27% to 73,41%
< 10.95	68.00	46,50% to 85,05%	40.00	16,34% to 67,71%
< 11.25	76.00	54,87% to 90,64%	40.00	16,34% to 67,71%
< 11.55	76.00	54,87% to 90,64%	33.33	11,82% to 61,62%
< 11.75	76.00	54,87% to 90,64%	26.67	7,787% to 55,10%
< 11.95	76.00	54,87% to 90,64%	20.00	4,331% to 48,09%
< 12.90	84.00	63,92% to 95,46%	20.00	4,331% to 48,09%
< 13.90	84.00	63,92% to 95,46%	13.33	1,658% to 40,46%
< 14.10	88.00	68,78% to 97,45%	13.33	1,658% to 40,46%
< 15.60	88.00	68,78% to 97,45%	6.667	0,1686% to 31,95%
< 17.20	92.00	73,97% to 99,02%	6.667	0,1686% to 31,95%
< 18.20	92.00	73,97% to 99,02%	0.00	0,0% to 21,80%
< 22.00	96.00	79,65% to 99,90%	0.00	0,0% to 21,80%

## Sheet: ROC curve - Podocin - FSGS
ROC curve - Podocin
FSGS Patients
Area under the ROC curve
Area	0.7737
Std. Error	0.08435
95% confidence interval	0.6083 to 0.9390
P value	0.0068
Cutoff point	Sensitivity%	95% CI	Specificity%	95% CI
< 1.366	5.26	0,1332% to 26,03%	100.00	78,20% to 100,0%
< 2.048	10.53	1,301% to 33,14%	100.00	78,20% to 100,0%
< 3.048	15.79	3,383% to 39,58%	100.00	78,20% to 100,0%
< 4.500	26.32	9,147% to 51,20%	100.00	78,20% to 100,0%
< 5.100	36.84	16,29% to 61,64%	100.00	78,20% to 100,0%
< 5.400	36.84	16,29% to 61,64%	93.33	68,05% to 99,83%
< 5.800	36.84	16,29% to 61,64%	86.67	59,54% to 98,34%
< 6.500	57.89	33,50% to 79,75%	86.67	59,54% to 98,34%
< 7.241	73.68	48,80% to 90,85%	86.67	59,54% to 98,34%
< 7.591	73.68	48,80% to 90,85%	80.00	51,91% to 95,67%
< 7.750	73.68	48,80% to 90,85%	73.33	44,90% to 92,21%
< 7.900	73.68	48,80% to 90,85%	66.67	38,38% to 88,18%
< 8.050	78.95	54,43% to 93,95%	66.67	38,38% to 88,18%
< 8.550	78.95	54,43% to 93,95%	60.00	32,29% to 83,66%
< 9.002	84.21	60,42% to 96,62%	53.33	26,59% to 78,73%
< 9.947	84.21	60,42% to 96,62%	46.67	21,27% to 73,41%
< 10.95	84.21	60,42% to 96,62%	40.00	16,34% to 67,71%
< 11.25	89.47	66,86% to 98,70%	40.00	16,34% to 67,71%
< 11.55	89.47	66,86% to 98,70%	33.33	11,82% to 61,62%
< 11.75	89.47	66,86% to 98,70%	26.67	7,787% to 55,10%
< 12.85	89.47	66,86% to 98,70%	20.00	4,331% to 48,09%
< 14.00	89.47	66,86% to 98,70%	13.33	1,658% to 40,46%
< 15.80	89.47	66,86% to 98,70%	6.667	0,1686% to 31,95%
< 17.56	89.47	66,86% to 98,70%	0.00	0,0% to 21,80%
< 20.36	94.74	73,97% to 99,87%	0.00	0,0% to 21,80%

## Sheet: ROC curve - uPAR - MCD
ROC curve - uPAR
MCD Patients
Area under the ROC curve
Area	0.5067
Std. Error	0.09235
95% confidence interval	0.3256 to 0.6877
P value	0.9443
Cutoff point	Sensitivity%	95% CI	Specificity%	95% CI
> 0.0840	96.00	79,65% to 99,90%	0.00	0,0% to 21,80%
> 0.1140	92.00	73,97% to 99,02%	0.00	0,0% to 21,80%
> 0.1255	88.00	68,78% to 97,45%	0.00	0,0% to 21,80%
> 0.1360	88.00	68,78% to 97,45%	6.667	0,1686% to 31,95%
> 0.1560	84.00	63,92% to 95,46%	6.667	0,1686% to 31,95%
> 0.1740	80.00	59,30% to 93,17%	6.667	0,1686% to 31,95%
> 0.1795	76.00	54,87% to 90,64%	6.667	0,1686% to 31,95%
> 0.2010	72.00	50,61% to 87,93%	6.667	0,1686% to 31,95%
> 0.2310	72.00	50,61% to 87,93%	13.33	1,658% to 40,46%
> 0.2435	72.00	50,61% to 87,93%	20.00	4,331% to 48,09%
> 0.2540	72.00	50,61% to 87,93%	26.67	7,787% to 55,10%
> 0.2670	68.00	46,50% to 85,05%	26.67	7,787% to 55,10%
> 0.2745	64.00	42,52% to 82,03%	26.67	7,787% to 55,10%
> 0.2840	64.00	42,52% to 82,03%	33.33	11,82% to 61,62%
> 0.3155	60.00	38,67% to 78,87%	33.33	11,82% to 61,62%
> 0.3560	60.00	38,67% to 78,87%	40.00	16,34% to 67,71%
> 0.3955	56.00	34,93% to 75,60%	40.00	16,34% to 67,71%
> 0.4345	56.00	34,93% to 75,60%	46.67	21,27% to 73,41%
> 0.4535	56.00	34,93% to 75,60%	53.33	26,59% to 78,73%
> 0.4580	52.00	31,31% to 72,20%	53.33	26,59% to 78,73%
> 0.4650	52.00	31,31% to 72,20%	60.00	32,29% to 83,66%
> 0.4710	48.00	27,80% to 68,69%	60.00	32,29% to 83,66%
> 0.4805	48.00	27,80% to 68,69%	66.67	38,38% to 88,18%
> 0.4970	44.00	24,40% to 65,07%	66.67	38,38% to 88,18%
> 0.5230	44.00	24,40% to 65,07%	73.33	44,90% to 92,21%
> 0.5420	40.00	21,13% to 61,33%	73.33	44,90% to 92,21%
> 0.6490	36.00	17,97% to 57,48%	73.33	44,90% to 92,21%
> 0.7840	32.00	14,95% to 53,50%	73.33	44,90% to 92,21%
> 0.8225	28.00	12,07% to 49,39%	73.33	44,90% to 92,21%
> 0.8855	28.00	12,07% to 49,39%	80.00	51,91% to 95,67%
> 0.9845	28.00	12,07% to 49,39%	86.67	59,54% to 98,34%
> 1.093	24.00	9,356% to 45,13%	86.67	59,54% to 98,34%
> 1.164	20.00	6,831% to 40,70%	86.67	59,54% to 98,34%
> 1.180	16.00	4,538% to 36,08%	86.67	59,54% to 98,34%
> 1.210	12.00	2,547% to 31,22%	86.67	59,54% to 98,34%
> 1.250	12.00	2,547% to 31,22%	93.33	68,05% to 99,83%
> 1.298	8.00	0,9840% to 26,03%	93.33	68,05% to 99,83%
> 1.494	8.00	0,9840% to 26,03%	100.00	78,20% to 100,0%
> 1.754	4.00	0,1012% to 20,35%	100.00	78,20% to 100,0%

## Sheet: ROC curve - uPAR - FSGS
ROC curve - uPAR
FSGS Patients
Area under the ROC curve
Area	0.7912
Std. Error	0.07844
95% confidence interval	0,6375 to 0,9450
P value	0.004
	Sensitivity%	95% CI	Specificity%	95% CI
> 0.1615	100.00	82,35% to 100,0%	6.667	0,1686% to 31,95%
> 0.2080	94.74	73,97% to 99,87%	6.667	0,1686% to 31,95%
> 0.2230	94.74	73,97% to 99,87%	13.33	1,658% to 40,46%
> 0.2320	89.47	66,86% to 98,70%	13.33	1,658% to 40,46%
> 0.2435	89.47	66,86% to 98,70%	20.00	4,331% to 48,09%
> 0.2615	89.47	66,86% to 98,70%	26.67	7,787% to 55,10%
> 0.3075	89.47	66,86% to 98,70%	33.33	11,82% to 61,62%
> 0.3785	84.21	60,42% to 96,62%	40.00	16,34% to 67,71%
> 0.4345	84.21	60,42% to 96,62%	46.67	21,27% to 73,41%
> 0.4540	84.21	60,42% to 96,62%	53.33	26,59% to 78,73%
> 0.4585	78.95	54,43% to 93,95%	53.33	26,59% to 78,73%
> 0.4660	78.95	54,43% to 93,95%	60.00	32,29% to 83,66%
> 0.4885	78.95	54,43% to 93,95%	66.67	38,38% to 88,18%
> 0.5470	78.95	54,43% to 93,95%	73.33	44,90% to 92,21%
> 0.6485	73.68	48,80% to 90,85%	73.33	44,90% to 92,21%
> 0.7655	68.42	43,45% to 87,42%	73.33	44,90% to 92,21%
> 0.8275	63.16	38,36% to 83,71%	73.33	44,90% to 92,21%
> 0.8855	63.16	38,36% to 83,71%	80.00	51,91% to 95,67%
> 1.004	63.16	38,36% to 83,71%	86.67	59,54% to 98,34%
> 1.100	57.89	33,50% to 79,75%	86.67	59,54% to 98,34%
> 1.181	52.63	28,86% to 75,55%	86.67	59,54% to 98,34%
> 1.278	52.63	28,86% to 75,55%	93.33	68,05% to 99,83%
> 1.559	52.63	28,86% to 75,55%	100.00	78,20% to 100,0%
> 1.972	47.37	24,45% to 71,14%	100.00	78,20% to 100,0%
> 2.202	42.11	20,25% to 66,50%	100.00	78,20% to 100,0%
> 2.270	36.84	16,29% to 61,64%	100.00	78,20% to 100,0%
> 2.435	31.58	12,58% to 56,55%	100.00	78,20% to 100,0%
> 2.618	26.32	9,147% to 51,20%	100.00	78,20% to 100,0%
> 2.800	21.05	6,052% to 45,57%	100.00	78,20% to 100,0%
> 3.042	15.79	3,383% to 39,58%	100.00	78,20% to 100,0%
> 3.529	10.53	1,301% to 33,14%	100.00	78,20% to 100,0%
> 4.786	5.263	0,1332% to 26,03%	100.00	78,20% to 100,0%
